# Supplementary material for: Polyketide Starter and Extender Units Serve as Regulatory Ligands to Coordinate the Biosynthesis of Antibiotics in Actinomycetes
Source: mBio. 2021 Sep 28;12(5):e02298-21. doi: 10.1128/mBio.02298-21 (PMC8546615; doi:10.1128/mBio.02298-21)
Supplement: TABLE S2 [file mbio.02298-21-st002.xlsx]

## Sheet: Table S2A
Table S2A. The profiles of detectable metabolites in A226 and A226ΔacrT by metabolomic analysis
Negative ion mode
Category of metabolism	Metabolites	Metabolic pathway	VIP	p-value
Carbohydrate metabolism	Alpha-D-glucose	Glycolysis/Gluconeogenesis	4.93928	0.581856
	Beta-D-fructose 6-phosphate	Glycolysis/Gluconeogenesis	0.863858	0.132405
	Dihydroxyacetone phosphate	Glycolysis/Gluconeogenesis	0.3415	0.20244
	Phosphoenolpyruvate	Glycolysis/Gluconeogenesis	0.412782	0.705134
	Acetyl coenzyme A	Glycolysis/Gluconeogenesis	0.520353	0.521272
	DL-lactate	Pyruvate metabolism/Glycolysis/Gluconeogenesis	3.69812	0.0340671
	2-Dehydro-3-deoxy-D-gluconate	Pentose phosphate pathway	0.299136	0.523864
	2-Deoxyribose 5-phosphate	Pentose phosphate pathway	0.224243	0.249303
	2-keto-D-gluconic acid	Pentose phosphate pathway	0.384492	0.266087
	3-Deoxy-2-keto-6-phosphogluconic acid	Pentose phosphate pathway	0.109614	0.630371
	6-Phospho-D-gluconate	Pentose phosphate pathway	0.412507	0.126167
	D-gluconate	Pentose phosphate pathway	0.775656	0.319894
	D-glucono-1,5-lactone	Pentose phosphate pathway	0.289648	0.844415
	D-erythrose 4-phosphate	Pentose phosphate pathway	1.0979	0.111096
	D-ribose	Pentose phosphate pathway	0.190082	0.319905
	D-ribose 5-phosphate	Pentose phosphate pathway	0.340646	0.569332
	D-ribulose 5-phosphate	Pentose phosphate pathway	0.974622	0.284808
	Citrate	Citrate cycle	5.73632	0.00802243
	Isocitrate	Citrate cycle	0.46459	0.385098
	Succinate	Citrate cycle	1.82409	0.479276
	(S)-malate	Citrate cycle	1.38805	0.771721
	D-mannose 1-phosphate	Fructose and mannose metabolism	1.12993	0.00754611
	D-fructose	Fructose and mannose metabolism	0.816543	0.74177
	D-mannose	Fructose and mannose metabolism	1.05922	0.569977
	D-sorbitol	Fructose and mannose metabolism	4.50569	0.451841
	L-fucose-1-phosphate	Fructose and mannose metabolism	0.062978	0.872903
	L-rhamnose	Fructose and mannose metabolism	0.416021	0.487566
	Uridine 5'-diphosphoglucuronic acid (UDP-D-glucuronate)	Pentose and glucuronate interconversions	2.51415	0.0812619
	Uridine diphosphate glucose(UDP-D-Glucose)	Pentose and glucuronate interconversions	1.92454	0.0534205
	D-galacturonic acid	Pentose and glucuronate interconversions	0.36643	0.105817
	D-lyxose	Pentose and glucuronate interconversions	0.987623	0.876437
	D-xylose	Pentose and glucuronate interconversions	0.693674	0.568519
	Ribitol	Pentose and glucuronate interconversions	1.70492	0.171853
	Xylitol	Pentose and glucuronate interconversions	1.10607	0.465651
	alpha-D-galactose 1-phosphate	Galactose metabolism	0.486177	0.537448
	Galactinol	Galactose metabolism	13.6497	0.172921
	Galactonic acid	Galactose metabolism	2.10773	0.970241
	Raffinose	Galactose metabolism	0.122159	0.385788
	Stachyose	Galactose metabolism	0.253384	0.190462
	Sucrose	Galactose metabolism	2.60578	0.290556
	Trehalose	Starch and sucrose metabolism	17.6436	0.113734
	N-acetyl-D-glucosamine	Amino sugar and nucleotide sugar metabolism	0.837173	0.262338
	N-acetyl-D-Glucosamine 6-Phosphate	Amino sugar and nucleotide sugar metabolism	0.172592	0.257736
	N-acetylmannosamine	Amino sugar and nucleotide sugar metabolism	0.305631	0.0889964
	N-acetylneuraminic acid	Amino sugar and nucleotide sugar metabolism	0.135285	0.740585
	UDP-N-acetylglucosamine	Amino sugar and nucleotide sugar metabolism	1.74828	0.46938
Lipid metabolism	Dihydroxyacetone	Glycerolipid metabolism	2.87858	0.0045976
	Glycerol 3-phosphate	Glycerolipid metabolism	0.652704	0.00197345
	Phosphorylcholine	Glycerophospholipid metabolism	1.61435	0.40497
	Oleic acid	Fatty acid biosynthesis	9.04897	0.0346186
	Cis-9-palmitoleic acid	Fatty acid biosynthesis	0.444647	0.520389
	Myristic acid	Fatty acid biosynthesis	0.785186	0.927838
	Dodecanoic acid	Fatty acid biosynthesis	1.73836	0.192339
	Palmitic acid	Fatty acid biosynthesis	5.23104	0.519187
	Stearic acid	Fatty acid biosynthesis	7.59113	0.524519
	Coenzyme A	Fatty acid degradation	0.10532	0.869226
	Tetracosanoic acid	Biosynthesis of unsaturated fatty acids	0.875345	0.0537025
	Eicosapentaenoic acid	Biosynthesis of unsaturated fatty acids	0.8549	0.205381
	Erucic acid	Biosynthesis of unsaturated fatty acids	0.749431	0.230327
	16-Hydroxypalmitic acid	Cutin, suberine and wax biosynthesis	6.33767	0.0489727
	Behenic acid	Cutin, suberine and wax biosynthesis	0.780151	0.215394
	Vanillin	Aminobenzoate degradation	1.77961	0.0193432
	Phosphatidylethanolamine	Glycosylphosphatidylinositol (GPI)-anchor biosynthesis	2.89197	0.0501945
	Linoleic acid	Linoleic acid metabolism	0.648336	0.337364
Amino acid metabolism	L-histidine	Histidine metabolism	0.673354	0.150853
	Glutathione	Cysteine and methionine metabolism	1.21663	0.0784224
	S-adenosyl-L-homocysteine	Cysteine and methionine metabolism	0.234885	0.559177
	Dimethylglycine	Glycine, serine and threonine metabolism	2.00498	0.166029
	DL-Serine	Glycine, serine and threonine metabolism	0.249682	0.681555
	L-homoserine	Glycine, serine and threonine metabolism	0.981966	0.223867
	L-threonine	Glycine, serine and threonine metabolism	0.411312	0.327101
	L-tryptophan	Glycine, serine and threonine metabolism	0.280139	0.860677
	L-aitrulline	Arginine biosynthesis	0.856234	0.160517
	L-glutamate	Arginine biosynthesis	6.09756	0.266471
	N-acetyl-L-glutamate	Arginine biosynthesis	0.362978	0.501749
	Argininosuccinic acid	Arginine biosynthesis	0.612097	0.286047
	5-L-glutamyl-L-alanine	Glutathione metabolism	0.919406	0.405055
	gamma-L-glutamyl-L-valine	Glutathione metabolism	0.721305	0.0208957
	L-pyroglutamic acid	Glutathione metabolism	2.3079	0.327193
	2-Oxoadipic acid	Lysine biosynthesis	11.1327	0.261057
	Diaminopimelic acid	Lysine biosynthesis	2.18947	0.160125
	DL-2-aminoadipic acid	Lysine biosynthesis	0.835729	0.725524
	N6-acetyl-L-lysine	Lysine degradation	0.406643	0.377631
	D-aspartic acid	Alanine, aspartate and glutamate metabolism	1.00312	0.208157
	L-asparagine	Alanine, aspartate and glutamate metabolism	0.777508	0.848338
	L-phenylalanine	Phenylalanine metabolism	1.24579	0.240496
	N-acetyl-L-phenylalanine	Phenylalanine metabolism	0.299297	0.117916
	Salicylic acid	Phenylalanine metabolism	0.899477	0.608458
	Quinate	Phenylalanine, tyrosine and tryptophan biosynthesis	0.335631	0.0490014
	2-Isopropylmalic acid	Valine, leucine and isoleucine biosynthesis	1.74228	0.0195623
	2,3-Dihydroxy-3-methylbutyric acid	Valine, leucine and isoleucine biosynthesis	2.67392	0.193605
	Citraconic acid	Valine, leucine and isoleucine biosynthesis	0.438334	0.708427
	L-isoleucine	Valine, leucine and isoleucine degradation	0.15938	0.807967
	L-valine	Valine, leucine and isoleucine degradation	0.360239	0.857136
	Taurine	Primary bile acid biosynthesis	3.32178	0.627421
	Taurocholate	Primary bile acid biosynthesis	0.622133	0.223833
	Pantothenate	beta-Alanine metabolism	1.7547	0.277404
	Phenol	Tyrosine metabolism	0.503023	0.742937
Energy metabolism	Adenosine 5'-triphosphate (ATP)	Oxidative phosphorylation	0.510668	0.00341442
	Flavin mononucleotide (FMN)	Oxidative phosphorylation	0.370006	0.178125
	Reduced nicotinamide adenine dinucleotide (NADH)	Oxidative phosphorylation	0.448308	0.152503
Metabolism of cofactors and vitamins	Anthranilic acid (Vitamin L1)	Tryptophan metabolism	0.161649	0.600077
	Nicotinate	Nicotinate and nicotinamide metabolism	0.154599	0.156448
	Pyridoxamine 5'-phosphate	Vitamin B6 metabolism	0.336088	0.197961
	L-gulonic gamma-lactone	Ascorbate and aldarate metabolism	1.22961	0.0198653
	L-threonate	Ascorbate and aldarate metabolism	0.96157	0.565164
Nucleotide metabolism	ADP-ribose	Purine metabolism	4.30714	0.0852901
	Adenosine monophosphate (AMP)	Purine metabolism	1.21812	0.864715
	Diguanosine tetraphosphate	Purine metabolism	0.0690678	0.922743
	Inosine	Purine metabolism	0.736026	0.318815
	Uric acid	Purine metabolism	1.61128	0.119508
	Xanthine	Purine metabolism	0.916681	0.201822
	Uridine 5'-diphosphate (UDP)	Pyrimidine metabolism	2.4128	0.0253647
	3-Hydroxypropionic acid (beta-lactic acid)	Pyrimidine metabolism	1.82045	0.662875
	Cytidine 5'-monophosphate (CMP)	Pyrimidine metabolism	0.788218	0.532158
	Deoxythymidine 5'-diphosphate (dTDP)	Pyrimidine metabolism	0.455393	0.404371
	Deoxythymidine 5'-phosphate (dTMP)	Pyrimidine metabolism	0.787845	0.798103
	Methylmalonic acid	Pyrimidine metabolism	2.15828	0.12188
	Pseudouridine	Pyrimidine metabolism	2.53201	0.844509
	Uracil	Pyrimidine metabolism	1.42895	0.439939
	Uridine	Pyrimidine metabolism	0.97393	0.625753
	Uridine 5'-monophosphate (UMP)	Pyrimidine metabolism	2.63048	0.208675
	Uridine 5'-triphosphate (UTP)	Pyrimidine metabolism	0.599686	0.0188021
	2'-Deoxycytidine diphosphate (dCDP)	Pyrimidine deoxyribonuleotide biosynthesis	0.199809	0.442915
Other pathways	(R)-mevalonic acid 5-Phosphate	Terpenoid backbone biosynthesis	0.175108	0.622913
	Dimethylallyl pyrophosphate	Terpenoid backbone biosynthesis	0.112429	0.433675
	1-Deoxy-D-xylulose 5-phosphate	Thiamine metabolism	0.17355	0.922132
	pregnenolone sulfate	Steroid hormone biosynthesis	0.628727	0.692012
	10-hydroxy capric acid		2.42477	0.0147723
	2-Oleoyl-1-palmitoyl-sn-glycero-3-phosphocholine(PC(16:0/18:1(9Z)))		1.06259	0.0133455
	Acetyl-L-Cysteine		1.42348	0.00218213
	alpha-N-acetyl-L-glutamine		2.30436	0.00489842
	Citramalic acid		2.57261	0.0479218
	D-arabinono-1,4-lactone		1.62535	0.00313942
	gamma-Glutamyl-L-methionine		2.34706	0.0389731
	Hexadecanedioic acid		2.00385	0.0223221
	1-Oleoyl-L-.alpha.-lysophosphatidic acid		0.117644	0.558498
	1-Palmitoyl-2-oleoyl-phosphatidylglycerol		4.67179	0.23961
	1-Palmitoyl-2-oleoyl-sn-glycero-3-phosphate		0.703974	0.286083
	1,2-Benzenedicarboxylic acid		2.3622	0.335768
	11-Keto-.beta.-boswellic acid		0.46424	0.0346578
	2-C-methyl-D-erythritol 2,4-cyclodiphosphate		0.206578	0.161976
	2E-eicosenoic acid		0.586937	0.879192
	3-Dehydroshikimic acid		0.330754	0.193211
	3-Hydroxycapric acid		0.161267	0.399687
	3-Hydroxydodecanoic acid		0.484361	0.028716
	3-Hydroxyisovaleric acid		1.19705	0.161335
	3,3',4,5'-Tetrahydroxy-trans-stilbene		0.210754	0.401631
	Acetyl-DL-leucine		0.233578	0.683175
	Acetyl tyrosine ethyl ester		0.416926	0.12829
	Aclarubicin		0.771725	0.00230868
	Allantoin		0.237221	0.959347
	Androsterone sulfate		4.02283	0.951722
	Astemizole		1.20544	0.362891
	BHT		0.303083	0.799096
	Cholesteryl sulfate		0.5177	0.819703
	Confertifoline		1.07712	0.845605
	Cucurbitacin B		0.501915	0.0404477
	Cyclic adenosine diphosphate ribose		0.685501	0.114165
	D(-)-beta-hydroxy butyric acid		0.900895	0.502353
	Embelin		0.814296	0.768998
	Esculetin		1.0792	0.176715
	Fosfomycin		0.59056	0.826708
	gamma-L-glutamyl-L-glutamic acid		0.441122	0.228491
	Garcinol		1.14207	0.473496
	Ginkgetin		0.579544	0.797538
	Glycyl-L-leucine		0.222477	0.73854
	L-aspartyl-L-phenylalanine		0.279737	0.459567
	L-NG-monomethylarginine		0.276908	0.34055
	Lawsone		0.751536	0.317884
	m-Chlorohippuric acid		1.91937	0.687738
	Maleamic acid		0.251428	0.636186
	Methyl linolenate		0.252405	0.689806
	Myristoleic acid		1.17743	0.637537
	N-.alpha.-acetyl-L-arginine		0.632562	0.0480733
	N-acetyl-D-lactosamine		0.521194	0.891349
	N-acetyl-DL-methionine		0.556812	0.0037927
	N-acetyl-L-Histidine		0.293644	0.428383
	N-acetylglucosamine 1-phosphate		0.908611	0.928671
	Nname,cis-9,10-epoxystearic acid		1.33661	0.14723
	Norethindrone acetate		10.1089	0.849988
	Pentadecanoic acid		2.10703	0.745209
	Perseitol		0.532	0.068511
	Pristanic acid		8.01282	0.411759
	Ribothymidine		0.244012	0.32056
	Sedoheptulose		0.153975	0.830626
	Tridecanoic acid		1.71415	0.545177
	UDP-N-acetylmuraminate		0.553652	0.501688
	Valeric acid		0.30431	0.88633
	Xanthopterin		0.204969	0.656144
Metabolites were classified based on KEGG (http://www.kegg.jp/).
Positive ion mode
Category of metabolism	Metabolites	Metabolic pathway	VIP	p-value
Carbohydrate metabolism	D-glucose 6-phosphate	Glycolysis/Gluconeogenesis	0.195319	0.340061
	Phosphoenolpyruvate	Glycolysis/Gluconeogenesis	0.151174	0.894614
	Acetyl coenzyme A	Glycolysis/Gluconeogenesis	1.45181	0.419535
	D-mannose	Fructose and mannose metabolism	0.54194	0.783248
	D-mannose-6-phosphate	Fructose and mannose metabolism	0.176413	0.888883
	D-sorbitol	Fructose and mannose metabolism	0.26108	0.514753
	Isomaltose	Starch and sucrose metabolism	8.06663	0.253273
	Phosphoglycolic acid	Glyoxylate and dicarboxylate metabolism	0.163938	0.692901
	N-acetyl-D-glucosamine	Amino sugar and nucleotide sugar metabolism	1.52394	0.0635743
	Glucosamine	Amino sugar and nucleotide sugar metabolism	0.881007	0.168383
	N-acetyl-D-Glucosamine 6-Phosphate	Amino sugar and nucleotide sugar metabolism	0.488915	0.325932
	UDP-N-acetylglucosamine	Amino sugar and nucleotide sugar metabolism	0.331196	0.445262
Lipid metabolism	Diethanolamine	Glycerophospholipid metabolism	1.54849	0.000849225
	Glycerophosphocholine	Glycerophospholipid metabolism	10.1379	0.00505903
	PC(16:0/16:0)	Glycerophospholipid metabolism	3.8838	0.0833777
	Acetylcholine	Glycerophospholipid metabolism	0.198525	0.682566
	Phosphorylcholine	Glycerophospholipid metabolism	0.361359	0.864417
	Triethanolamine	Glycerophospholipid metabolism	1.19358	0.212822
	Cis-9-palmitoleic acid	Fatty acid biosynthesis	1.09205	0.0135721
	16-Hydroxypalmitic acid	Cutin, suberine and wax biosynthesis	0.888188	0.0702973
Amino acid metabolism	3-Methylhistidine	Histidine metabolism	1.13343	0.0431782
	Ergothioneine	Histidine metabolism	7.4096	0.0800682
	L-histidine	Histidine metabolism	2.15457	0.0812253
	1-Aminocyclopropanecarboxylic acid	Cysteine and methionine metabolism	1.88471	0.013388
	L-methionine	Cysteine and methionine metabolism	1.0521	0.085479
	L-homocysteic acid	Cysteine and methionine metabolism	0.991075	0.0296884
	S-methyl-5'-thioadenosine	Cysteine and methionine metabolism	0.563283	0.531771
	S-adenosylmethionine	Cysteine and methionine metabolism	1.35505	0.0302415
	Choline	Glycine, serine and threonine metabolism	1.83954	0.00114464
	Dimethylglycine	Glycine, serine and threonine metabolism	0.18734	0.387103
	D-proline	Arginine and proline metabolism	2.32633	0.000234515
	L-proline	Arginine and proline metabolism	0.276685	0.771717
	Spermine	Arginine and proline metabolism	0.2281	0.86706
	L-arginine	Arginine biosynthesis	3.85752	0.00244443
	L-citrulline	Arginine biosynthesis	3.53801	0.0434894
	L-glutamine	Arginine biosynthesis	1.69621	0.0493548
	L-glutamate	Arginine biosynthesis	0.849814	0.262761
	Argininosuccinic acid	Arginine biosynthesis	4.03222	0.30083
	N2-acetyl-L-ornithine	Arginine biosynthesis	0.36646	0.849768
	L-pyroglutamic acid	Glutathione metabolism	2.57565	0.0221688
	5-L-glutamyl-L-alanine	Glutathione metabolism	2.30291	0.262827
	gamma-L-glutamyl-L-valine	Glutathione metabolism	4.19106	0.376471
	D-alanyl-D-alanine (D-Ala-D-Ala)	Alanine metabolism	1.30342	0.109452
	Taurine	Primary bile acid biosynthesis	1.25402	0.102598
	L-carnitine	Bile secretion	1.02612	0.00427104
	Diaminopimelic acid	Lysine biosynthesis	0.537785	0.0513995
	DL-2-aminoadipic acid	Lysine biosynthesis	0.5655	0.836253
	L-lysine	Lysine biosynthesis	0.199224	0.994838
	L-saccharopine	Lysine biosynthesis	0.408193	0.329995
	N6,N6,N6-trimethyl-L-lysine	Lysine degradation	0.216055	0.55555
	Dopamine	Tyrosine metabolism	0.499077	0.449356
	L-tyrosine	Tyrosine metabolism	0.567248	0.485957
	Tyramine	Tyrosine metabolism	0.864395	0.624915
	D-glucosamine 6-phosphate	Alanine, aspartate and glutamate metabolism	0.275849	0.205773
	L-alanine	Alanine, aspartate and glutamate metabolism	0.376811	0.371514
	Phenylacetylglycine	Phenylalanine metabolism	0.155818	0.183212
Energy metabolism	Adenosine 5'-diphosphate (ADP)	Oxidative phosphorylation	2.59539	0.0406839
	Nicotinamide adenine dinucleotide phosphate (NADP)	Oxidative phosphorylation	0.579838	0.0496517
	Flavin mononucleotide (FMN)	Oxidative phosphorylation	0.513871	0.204583
	Nicotinamide adenine dinucleotide (NAD)	Oxidative phosphorylation	0.489824	0.30114
	Reduced nicotinamide adenine dinucleotide (NADH)	Oxidative phosphorylation	0.6507	0.182686
Membrane transport	Erythritol	ABC transporters	1.42277	0.243444
	Maltotriose	ABC transporters	0.101453	0.843621
Metabolism of cofactors and vitamins	Riboflavin	Riboflavin metabolism	1.59786	0.014449
	Flavin adenine dinucleotide (FAD)	Riboflavin metabolism	1.07473	0.336449
	Lumichrome	Riboflavin metabolism	0.218386	0.615523
	Nicotinamide	Nicotinate and nicotinamide metabolism	3.87932	0.548669
	Nicotinate	Nicotinate and nicotinamide metabolism	2.40158	0.450863
	Nicotinate D-ribonucleotide	Nicotinate and nicotinamide metabolism	0.506886	0.756496
Nucleotide metabolism	ADP-ribose	Purine metabolism	5.2881	0.0397887
	Adenosine	Purine metabolism	4.86306	0.170149
	Hypoxanthine	Purine metabolism	2.14572	0.88069
	Adenosine monophosphate (AMP)	Purine metabolism	1.79871	0.718612
	Adenine	Purine metabolism	0.771434	0.377053
	Guanosine 5'-monophosphate (GMP)	Purine metabolism	0.581201	0.433366
	Deoxyinosine	Purine metabolism	0.498076	0.244449
	Adenosine 3',5'-diphosphate (PAP)	Purine metabolism	0.405166	0.236826
	Adenylsuccinic acid	Purine metabolism	0.266362	0.247821
	Inosine	Purine metabolism	0.225216	0.262613
	Xanthine	Purine metabolism	0.21244	0.131215
	2'-Deoxyadenosine 5'-monophosphate (dAMP)	Purine metabolism	0.146093	0.959748
	Cytosine	Pyrimidine metabolism	1.24096	0.0465656
	Uridine 5'-diphosphate (UDP)	Pyrimidine metabolism	1.59519	0.0827831
	Uridine 5'-monophosphate (UMP)	Pyrimidine metabolism	0.719498	0.345251
	5-Methylcytosine	Pyrimidine metabolism	0.533778	0.23781
	Cytidine 5'-diphosphate (CDP)	Pyrimidine metabolism	0.570572	0.0872997
	Deoxythymidine 5'-diphosphate (dTDP)	Pyrimidine metabolism	0.252986	0.255369
	Uridine 5'-triphosphate (UTP)	Pyrimidine metabolism	0.385807	0.0271609
	3-Ureidopropionate	Pyrimidine metabolism	0.15405	0.465271
	Pseudouridine	Pyrimidine metabolism	0.0961078	0.609258
Other pathways	Betaine	Betaine biosynthesis	3.70033	0.561536
	Caffeine	Caffeine metabolism	0.269185	0.478965
	Cyclohexylamine	Caprolactam degradation	1.49951	0.378855
	Dimethyl sulfone	Sulfur metabolism	0.167	0.764575
	Pyrocatechol	Chlorocyclohexane and chlorobenzene degradation	0.196962	0.747381
	Quinone	Aminobenzoate degradation/Succinate dehydrogenase, prokaryotes	0.411585	0.0997968
	Trimethylamine N-oxide	Methane metabolism	0.365566	0.222979
	His-Glu		1.68356	0.00186468
	N1,N12-diacetylspermine		1.70138	0.0182537
	N6-methyl-L-lysine		5.05976	0.0166878
	Pro-Thr		1.04038	0.0491665
	Dimethylaminopurine		1.23734	0.0928233
	Flumequine		12.7852	0.0680546
	gamma-glutamyl-L-methionine		1.39369	0.0500985
	Isocarboxazid		1.06847	0.09598
	N-.alpha.-Acetyl-L-arginine		4.19015	0.0788951
	Trans-vaccenic acid		2.76181	0.0793978
	(-)-Riboflavin		0.505516	0.117167
	(3-Carboxypropyl)trimethylammonium cation		0.851406	0.366606
	.alpha.-D-(+)-Talose		1.00748	0.619373
	.beta.-homoproline		0.12283	0.959268
	.gamma.-L-glu-.epsilon.-L-Lys		0.341426	0.522539
	1-methylguanosine		0.189003	0.662368
	1-Oleoyl-sn-glycero-3-phosphocholine		1.39037	0.248897
	1-Palmitoyl-sn-glycero-3-phosphocholine		5.89433	0.252615
	1-Palmitoylglycerol		1.06206	0.632824
	1-Palmitoyllysophosphatidylcholine		2.80628	0.905718
	N-tris[hydroxymethyl]methyl-2-aminoethanesulfonic acid [TES]		5.73066	0.890271
	1-Stearoyl-2-hydroxy-sn-glycero-3-phosphocholine		12.8004	0.364662
	1-Stearoyl-rac-glycerol		1.45237	0.522784
	1-Stearoyl-sn-glycerol		0.45174	0.740907
	1-Stearoyl-sn-glycerol 3-phosphocholine		3.80258	0.722123
	1,3-Propanediamine		1.01193	0.289522
	2-Amino-2-methyl-1,3-propanediol		0.72891	0.050567
	2-C-Methyl-D-erythritol 2,4-cyclodiphosphate		0.246373	0.880457
	2-Hydroxyadenine		0.190034	0.947519
	3.alpha.-mannobiose		0.940541	0.0794365
	4-Imidazoleacetic acid		0.0456437	0.980599
	5,2'-O-dimethylcytidine		0.520628	0.167579
	Ala-Phe		0.370071	0.344
	Arg-Ala		1.24771	0.419271
	Arg-Arg		0.296619	0.378438
	Arg-Glu		0.275012	0.221159
	Arg-Ile		0.81733	0.261337
	Bumetanide		0.459141	0.919434
	D-pipecolinic acid		1.77622	0.247338
	EDTA		0.541938	0.860373
	epsilon-caprolactam		0.753012	0.766591
	Erucamide		0.815049	0.425625
	gamma-L-glutamyl-L-glutamic acid		1.69345	0.424631
	gamma-L-glutamyl-L-phenylalanine		0.195872	0.659591
	Gly-Arg		0.977197	0.00740917
	Gly-Lys		0.485482	0.204034
	Glycerol 1-myristate		0.11119	0.816211
	Gossypol		0.542834	0.0634829
	Harmane		1.60421	0.827583
	His-Ile		1.10821	0.465506
	His-Phe		0.478695	0.528168
	His-Pro		3.46659	0.685366
	His-Ser		0.0452192	0.527738
	Ile-Ala		0.38214	0.382944
	Ile-Glu		5.53242	0.215044
	Ile-Phe		0.743743	0.753261
	L-NG-monomethylarginine		0.459644	0.480423
	Larixinic Acid		0.859184	0.312496
	Leu-Arg		0.255873	0.690561
	Leu-Leu		0.698352	0.71448
	Leu-Lys		0.162125	0.848855
	Lomefloxacin		0.232068	0.73561
	Lys-Arg		0.263188	0.554795
	Lys-Thr		0.0479507	0.818704
	Methoprene (S)		1.00941	0.419018
	Methyl 4-hydroxybenzoate		0.43292	0.744765
	N-acetylglutamine		0.342971	0.53555
	N.alpha.-acetyl-L-lysine		0.320683	0.269411
	N2,N2-dimethylguanosine		0.131358	0.968104
	N6-methyladenosine		0.567797	0.0113347
	N8-acetylspermidine		2.32827	0.448112
	Norharmane		1.66607	0.723177
	Phe-Gln		0.316128	0.664903
	Pro-Asp		0.466568	0.421598
	Pro-Glu		0.106758	0.530605
	Pro-Gly		0.507019	0.0820958
	Pro-Phe		0.346126	0.393127
	Pro-Ser		0.242987	0.581175
	Pro-Tyr		1.25952	0.17879
	Securinine		0.336335	0.264644
	Ser-Arg		0.299053	0.364493
	Succinic semialdehyde		0.166526	0.853994
	Tetramethylpyrazine		0.448526	0.212288
	Thr-Arg		0.529749	0.465518
	Thr-Leu		0.757317	0.864745
	Thymidine 5'-monophosphate		0.331714	0.33603
	Trans-3-coumaric acid		0.313052	0.159862
	Tyr-Arg		0.271813	0.487598
	Tyr-Pro		0.734725	0.219896
	Val-Asn		0.610956	0.301716
	Val-Ile		0.406143	0.273975
	Val-Leu		0.749742	0.431594
	Val-Phe		0.699027	0.360388
	Val-Ser		0.197002	0.440938
	Val-Val		0.206723	0.965023
Metabolites were classified based on KEGG (http://www.kegg.jp/).

## Sheet: Table S2B
Table S2B. Putative target genes of AcrT in Sac. erythraea
Genes	Functions	COD classification (number)		Score
SACE_0105	Hypothetical protein	-	Not in COGs (75)	8.6
SACE_0147	Hypothetical protein			9.9
SACE_0335	Protein of unknown function DUF1469			9.2
SACE_0422	Hypothetical protein			8
SACE_0471	Hypothetical protein			8.3
SACE_0473	Hypothetical protein			9.8
SACE_0474	Hypothetical protein			9.8
SACE_0614	Hypothetical protein			10.4
SACE_0859	Hypothetical protein			9.6
SACE_0913	Hypothetical protein			9.1
SACE_0916	Hypothetical protein			11.8
SACE_0917	Hypothetical protein			11.8
SACE_0958	Hypothetical protein			9.3
SACE_0959	Hypothetical protein			9.3
SACE_1017	Hypothetical protein			8.4
SACE_1029	DUF3117 domain-containing protein			8.6
SACE_1069	DUF3152 domain-containing protein			8.6
SACE_1168	Hypothetical protein			8.7
SACE_1173	Hypothetical protein			8.5
SACE_1198	Maleylpyruvate isomerase family mycothiol-dependent enzyme			9.4
SACE_1217	Hypothetical protein			8.1
SACE_1318	Hypothetical protein			9.6
SACE_1397	Hypothetical protein			8.3
SACE_1398 (sti1)	Protease inhibitor precursor			8.3
SACE_1443	DMT family permease			9.7
SACE_1469	Hypothetical protein			8.4
SACE_1761	LysM peptidoglycan-binding domain-containing protein			11.3
SACE_1770	Membrane protein			8.1
SACE_1835	Hypothetical protein			9.3
SACE_1958	Hypothetical protein			8
SACE_2131	Hypothetical protein			8.6
SACE_2317	Hypothetical protein			8.3
SACE_2462	Prokaryotic ubiquitin-like protein Pup			8
SACE_2556 (tnp11a)	Transposase			8.9
SACE_2768	Hypothetical protein			9.6
SACE_2919	Hypothetical protein			9.9
SACE_2928	Hypothetical protein			8
SACE_2976	TonB-dependent receptor			11.1
SACE_3113	Hypothetical protein			8.9
SACE_3128	Hypothetical protein			11.8
SACE_3138	Hypothetical protein			9.7
SACE_3160	Hypothetical protein			8.7
SACE_3175 (yrhK)	Hypothetical protein			8.3
SACE_3415	Hypothetical protein			8.1
SACE_4196 (rsbW)	Anti-sigma factor			8.2
SACE_4264	Hypothetical protein			9.3
SACE_4300	Hypothetical protein			8.2
SACE_4392	Diiron oxygenase			9.6
SACE_4421	Hypothetical protein			8.6
SACE_4456	Hypothetical protein			9.1
SACE_4479	Hypothetical protein			8.3
SACE_4535	Hypothetical protein			8.3
SACE_4655	Hypothetical protein			9.2
SACE_4722	Hypothetical protein			9
SACE_4799	Hypothetical protein			8.2
SACE_4888	Hypothetical protein			8.5
SACE_4901	Hypothetical protein			9.8
SACE_5072	Hypothetical protein			8.2
SACE_5294	Hypothetical protein			9.8
SACE_5627	Hypothetical protein			9.3
SACE_5650	Hypothetical protein			10.3
SACE_5886	Hypothetical protein			8.3
SACE_6002	Hypothetical protein			10.6
SACE_6114	Hypothetical protein			9.1
SACE_6134	Hypothetical protein			8.2
SACE_6181	Hypothetical protein			8.4
SACE_6237	Hypothetical protein			9.6
SACE_6374 (sti1)	Protease inhibitor			9.5
SACE_6553	Hypothetical protein			10
SACE_6663	Hypothetical protein			8
SACE_6743	Hypothetical protein			10.2
SACE_6797 (eccB)	Type VII secretion protein EccB			9.5
SACE_6798 (eccE)	Type VII secretion protein EccE			9.5
SACE_6937	Hypothetical protein			9
SACE_7034	Hypothetical protein			11.1
SACE_0489	GDSL family lipase	Amino acid transport and metabolism	E (25)	9.7
SACE_0634 (ureA)	Urease subunit gamma			9.5
SACE_1018 (dapE)	Succinyl-diaminopimelate desuccinylase			8.4
SACE_1218 (poxB)	Ubiquinone-dependent pyruvate dehydrogenase			8.1
SACE_1339 (pepN)	Membrane alanyl aminopeptidase			8.1
SACE_1455	VOC family protein			10.4
SACE_1528	N-acetylmuramoyl-L-alanine amidase			9
SACE_1741	Polar amino acid transport system substrate-binding protein			9
SACE_2689 (trpE)	Salicylate synthase			8.3
SACE_3285	SGNH/GDSL hydrolase family protein			9.4
SACE_4862	Na(+)-linked D-alanine glycine permease			11
SACE_5077	3-Dehydroquinate synthase			8.1
SACE_5186 (iolD)	Thiamine pyrophosphate-requiring enzyme			8
SACE_5616	FAD-dependent oxidoreductase			11.1
SACE_5669	APC family amino acid transporter			10.8
SACE_5707 (leuA2)	2-Isopropylmalate synthase			9.9
SACE_5750 (trpC)	Indole-3-glycerol-phosphate synthase			8
SACE_5778 (hisD)	Histidinol dehydrogenase			8.3
SACE_5779 (cpt)	Zinc carboxypeptidase			8.3
SACE_5780	Zinc carboxypeptidase			8.3
SACE_5884	Putative amino-acid acetyltransferase			8.7
SACE_5968	Putative lysine exporter protein (LysE/YggA)			8.6
SACE_6238 (mce)	Methylmalonyl-CoA epimerase			9.6
SACE_6349 (metE)	5-Methyltetrahydropteroyltriglutamate--homocysteine S-methyltransferase			8.5
SACE_6647	TIGR03364 family FAD-dependent oxidoreductase			8.2
SACE_0363 (nagA)	Beta-N-acetylhexosaminidase	Carbohydrate transport and metabolism	G (28)	9
SACE_0461 (otsB)	Trehalose-phosphatase			9.1
SACE_0625	Bcr/CflA family drug resistance efflux transporter			8.5
SACE_1045	Sugar ABC transporter substrate-binding protein			9.4
SACE_1740 (edd)	Phosphogluconate dehydratase			9
SACE_1881	Sugar ABC transporter ATP-binding protein			8.3
SACE_1907	MFS transporter			9
SACE_2070	Glycosyl hydrolase			9
SACE_2142 (lamA1)	Endo-1,3-beta-glucanase			10.2
SACE_2143 (gap)	Glyceraldehyde 3-phosphate dehydrogenase			10.2
SACE_2182	Putative sugar hydrolase			8.3
SACE_2690	MFS transporter			8.3
SACE_2777	MFS transporter			11.9
SACE_3139 (agaB2)	Putative alpha-galactosidase			8.4
SACE_3414 (gudP)	MFS transporter			8.1
SACE_3887 (chiC)	Glycosyl hydrolase			8.4
SACE_3981	MFS transporter			9.9
SACE_4246	MFS transporter			10.2
SACE_4350	Transketolase			8.5
SACE_4596	Glycoside hydrolase			11.3
SACE_4641 (lmrB)	MFS transporter			8.5
SACE_4733	MFS transporter			8
SACE_4842	MFS transporter			8.3
SACE_6308	Glucan 1,4-alpha-glucosidase			8
SACE_6373	MFS transporter			9.5
SACE_6502 (celD)	Beta-glucosidase			8.3
SACE_6700	Glycoside hydrolase family protein			8.5
SACE_7328	MFS transporter			8
SACE_5369	Cellulose-binding protein	Cell division and chromosome partitioning	D (2)	10
SACE_6160	Hypothetical protein			8.8
SACE_0076	BCCT family transporter	Cell envelope biogenesis, outer membrane	M (10)	8.3
SACE_0894	Hypothetical protein			9.2
SACE_1537 (galE)	UDP-glucose 4-epimerase			10.1
SACE_3174	Putative oxidoreductase			8.3
SACE_4840	Cell wall-associated hydrolase			9.1
SACE_5214	N-acetyltransferase			8.7
SACE_6316	Sugar isomerase			8.1
SACE_6480 (rfbB)	dTDP-glucose 4,6-dehydratase			8.8
SACE_7138	Lysozyme M1			10
SACE_7283	Membrane-associated oxidoreductase			9.7
SACE_5523	Helix-turn-helix domain-containing protein	Cell motility and secretion	N (1)	9.6
SACE_0976	Hypothetical protein	Coenzyme metabolism	H (9)	8.1
SACE_1836 (hemE)	Uroporphyrinogen decarboxylase			9.3
SACE_2662	SAM-dependent methyltransferase			9.7
SACE_4353	SAM-dependent methyltransferase			8.2
SACE_4687	Hypothetical protein			8.8
SACE_4746	SAM-dependent methyltransferase			8.8
SACE_5002	Bifunctional deaminase-reductase-like protein			8.2
SACE_6159 (ilvB)	Putative acetolactate synthase large subunit			8.8
SACE_6648	Putative deaminase			8.2
SACE_0871	SAM-dependent DNA methyltransferase	Defense mechanisms	V (6)	8
SACE_3194	ABC transporter ATP-binding protein			9.4
SACE_3590 (bacA)	Undecaprenyl-diphosphate phosphatase			8.2
SACE_4389	Lantibiotic modifying enzyme			9.1
SACE_4615	ABC transporter ATP-binding protein			8.9
SACE_6348 (blaA2)	Beta-lactamase			8.5
SACE_0327 (dnaN)	DNA polymerase III subunit beta	DNA replication, recombination and repair	L (28)	8.2
SACE_1809	tRNA/helicase-type nucleic acid binding protein			8.3
SACE_2314	IS5/IS1182 family transposase			8.7
SACE_2315 (ltrA)	RNA-directed DNA polymerase			8.7
SACE_2316	IS5 family transposase			10.3
SACE_2335	IS5/IS1182 family transposase			10.3
SACE_2336	DNA polymerase III subunit alpha			10.3
SACE_2588	DDE endonuclease			9.4
SACE_2616	IS5 family transposase			10.3
SACE_2656	IS5/IS1182 family transposase			11
SACE_2753	IS605 family transposase OrfB			8.2
SACE_2999	IS5 family transposase			10.3
SACE_3024	IS5 family transposase			10.3
SACE_3286 (yurI)	Ribonuclease			9.4
SACE_3922	Transposase			11.9
SACE_4534	IS5 family transposase			10.3
SACE_4573	IS200-like transposase			8
SACE_4814	IS5 family transposase			10.3
SACE_4942	IS5/IS1182 family transposase			8.7
SACE_5037	IS5/IS1182 family transposase			10.3
SACE_5084	IS5 family transposase			10.3
SACE_5095	Site-specific recombinase			10.2
SACE_5125	Integrase			8.8
SACE_5349	Endonuclease			8.3
SACE_5417	DNA mismatch repair protein MutS			8.3
SACE_6623	IS5 family transposase			10.3
SACE_7353 (end)	Deoxyribonuclease IV			11
SACE_0005 (recF)	DNA replication and repair protein RecF			8.6
SACE_0633 (citA)	Citrate synthase	Energy production and conversion	C (16)	9.5
SACE_0853	NAD(P)/FAD-dependent oxidoreductase			8.1
SACE_1456 (mmsA2)	Methylmalonate-semialdehyde dehydrogenase (CoA acylating)			10.4
SACE_2049 (serA)	D-glycerate dehydrogenase			8.1
SACE_2975 (iorB)	Isoquinoline 1-oxidoreductase subunit beta			11.1
SACE_3589	Aldo/keto reductase			8.2
SACE_3788	FAD-binding oxidoreductase			9.1
SACE_3969	Aldehyde dehydrogenase			8.2
SACE_4968 (glpQ,ybeD)	Glycerophosphoryl diester phosphodiesterase			8.1
SACE_5295 (atpB)	ATP synthase subunit A			9.1
SACE_5668	Gamma-aminobutyraldehyde dehydrogenase			10.8
SACE_6118 (pyc)	Pyruvate carboxylase			11.7
SACE_6149	Putative FAD-dependent oxidoreductase			8.8
SACE_6385 (kgd)	2-Oxoglutarate dehydrogenase E1 component			12.3
SACE_6582 (sdhC)	Putative succinate dehydrogenase membrane subunit			9.1
SACE_7041 (ctaD)	Cytochrome c oxidase subunit I			9.7
SACE_0149	DoxX family protein	Function unknown	S (16)	11
SACE_0512	Hypothetical protein			8.3
SACE_1222	Membrane-flanked domain-containing protein			8.3
SACE_2475	Multicopper oxidase type 1			9
SACE_3129	Transmembrane protein			11.8
SACE_3438	Putative integral membrane protein			8
SACE_4422	Integral membrane protein			10.7
SACE_5247	Hypothetical protein			8
SACE_5360	Putative tricarboxylic transport membrane protein			9.1
SACE_5697	Hypothetical protein			8.9
SACE_5844	Hypothetical protein			8.3
SACE_6334	Hypothetical protein			9
SACE_6519	Hypothetical protein			10.2
SACE_6800	Hypothetical protein			8.7
SACE_6975	Transpeptidase			8.4
SACE_7305	Hypothetical protein			10.6
SACE_0014 (mmpL10)	Membrane protein	General function prediction only	R (29)	9.3
SACE_0018	Amine oxidase			8.9
SACE_0235	Hypothetical protein			8.7
SACE_0613	Acetyltransferase, GNAT family			10.4
SACE_0832	Hypothetical protein			10
SACE_1771 (pepX)	X-prolyl-dipeptidyl aminopeptidase			8.1
SACE_2190	SIS domain-containing protein			8
SACE_2341	NAD(P)-dependent oxidoreductase			10
SACE_2545	Hypothetical protein			11
SACE_3362	Short chain dehydrogenase			8.1
SACE_3365 (cpo,cpoF)	Non-heme chloroperoxidase			10.1
SACE_3671	Beta-lactamase-like protein			8.2
SACE_3929 (lipB,yfiP)	Alpha/beta hydrolase			9.8
SACE_4081	Beta lactamase			8.5
SACE_4537 (iolG)	Myo-inositol 2-dehydrogenase			8.5
SACE_4734 (hadL)	2-Haloacid dehalogenase			8
SACE_4928	Flavin reductase			9.1
SACE_4949	NAD(P)-dependent oxidoreductase			12.2
SACE_5137	Alpha/beta hydrolase			9.9
SACE_5138	Hypothetical protein			9.9
SACE_5228	Aldo/keto reductase			9.5
SACE_5324	Short chain dehydrogenase/reductase SDR			9.7
SACE_5869 (moxR1)	MoxR family ATPase			8.5
SACE_6113	Putative aminopeptidase			9.1
SACE_6243	Alpha/beta hydrolase			9.1
SACE_6465	Peptidase M50			9.3
SACE_6580	ABC transporter substrate-binding protein			8.3
SACE_6976	Short chain dehydrogenase/oxidoreductase			8.4
SACE_7229	(S)-ureidoglycine aminohydrolase			9.1
SACE_0130	Bacterioferritin	Inorganic ion transport and metabolism	P (9)	9.6
SACE_0677	Copper resistance protein CopD			9.2
SACE_1385	Hypothetical protein			8.3
SACE_2697	Iron ABC transporter			9.2
SACE_3571	NADPH-dependent ferric siderophore reductase			10.5
SACE_4973	Ferritin			8
SACE_6235	Hypothetical protein			10.7
SACE_7035	Heavy metal transport/detoxification protein			11.1
SACE_7255 (nos)	Nitric oxide synthase oxygenase			8.6
SACE_0106	Hypothetical protein	Lipid metabolism	I (11)	8.6
SACE_0521 (psd)	Phosphatidylserine decarboxylase proenzyme			8.1
SACE_1028 (echA11)	Enoyl-CoA hydratase			8.6
SACE_3400	Acetyl-CoA/propionyl-CoA carboxylase			8.1
SACE_3566 (fadE24)	Butyryl-CoA dehydrogenase			8
SACE_3787 (fabG1)	3-Oxoacyl-ACP reductase FabG			9.1
SACE_4180	ATP-grasp domain-containing protein			12.2
SACE_4441	Steroid delta-isomerase			8.2
SACE_5017 (acdA)	Acyl-CoA dehydrogenase			8.1
SACE_6809	Adenine dimethylase			9.1
SACE_7039 (accD1)	Acetyl-CoA carboxylase subunit beta			10.3
SACE_0843	Ppx/GppA family phosphatase	Nucleotide transport and metabolism	F (2)	8.2
SACE_4525	Cytosine permease			10
SACE_0150	Hsp20/alpha crystallin family protein	Posttranslational modification, protein turnover, chaperones	O (8)	11
SACE_1362 (clpX)	ATP-dependent Clp protease ATP-binding subunit ClpX			8
SACE_1480 (dnaJ1)	Molecular chaperone DnaJ			9.1
SACE_2771	GNAT family N-acetyltransferase			8.7
SACE_3112 (grpE)	Nucleotide exchange factor GrpE			8.9
SACE_5181	Molecular chaperone DnaJ			8.3
SACE_5971	Putative serine protease			10.3
SACE_7385 (trxB)	Thioredoxin reductase			9.7
SACE_7352	Hypothetical protein	RNA processing and modification	A (1)	11
SACE_0218	Carboxymethylenebutenolidase	Secondary metabolites biosynthesis, transport and catabolism	Q (23)	9
SACE_0486 (thpD)	Ectoine hydroxylase			8.5
SACE_0713 (eryK)	Erythromycin C-12 hydroxylase			8.1
SACE_0717 (eryBVI)	NDP-hexose 2%2C3-dehydratase			9.1
SACE_0720 (eryBIV)	Oxidoreductase			13.9
SACE_0721 (eryAI)	Polyketide synthase			13.9
SACE_0731 (eryBIII)	Class I SAM-dependent methyltransferase			11.3
SACE_0732 (eryBI)	Beta-glucosidase			11.3
SACE_0733 (ermE)	23S rRNA (adenine(2058)-N(6))-methyltransferase Erm(E)			8.3
SACE_0734 (eryCI)	Erythromycin biosynthesis sensory transduction protein EryC1			8.3
SACE_1243 (rppA)	Type III polyketide synthase			8.8
SACE_1340	DSBA oxidoreductase			8.1
SACE_1536	Antibiotic biosynthesis monooxygenase			10.1
SACE_1742	SAM-dependent methyltransferase			8.3
SACE_2342	Modular polyketide synthase			10
SACE_2620	Modular polyketide synthase			8.6
SACE_2922	Cytochrome P450 hydroxylase			11.6
SACE_4143	Cytochrome P450 monooxygenase			10.3
SACE_4574 (pteA1)	Modular polyketide synthase			8
SACE_5532	Iterative type I polyketide synthase			11.9
SACE_6309	Putative dienelactone hydrolase			8
SACE_6866	ABC transporter ATP-binding protein			9.7
SACE_0017	SAM-dependent methyltransferase			8.9
SACE_1149	ATP-binding protein	Signal transduction mechanisms	T (10)	8.3
SACE_1705	Two-component sensor histidine kinase			8
SACE_1833	DNA-binding response regulator			9
SACE_2183	GGDEF domain-containing protein			9.3
SACE_2770	Response regulator receiver and ANTAR domain protein			9.8
SACE_2846	Two-component response regulator			9.1
SACE_3161	PAS/PAC sensor-containing diguanylate cyclase/phosphodiesterase			8.7
SACE_5361	Sensor histidine kinase			9.1
SACE_5624 (uspA1)	Universal stress protein			8.1
SACE_7088	Putative diguanylate cyclase			8.6
SACE_0065	TetR/AcrR family transcriptional regulator	Transcription	K (46)	11.4
SACE_0170	XRE family transcriptional regulator			9
SACE_0177	XRE family transcriptional regulator			10.2
SACE_0300	XRE family transcriptional regulator			8.3
SACE_0525	Cold-shock DNA-binding domain-containing protein			9.7
SACE_0763	DeoR/GlpR transcriptional regulator			8
SACE_1068	TetR/AcrR family transcriptional regulator			8.6
SACE_1219	XRE family transcriptional regulator			9.6
SACE_1378	XRE family transcriptional regulator			8.3
SACE_1729	TetR/AcrR family transcriptional regulator			8.1
SACE_1760	Transcriptional repressor LexA			11.3
SACE_1908	MarR family transcriptional regulator			9
SACE_2132	XRE family transcriptional regulator			8.6
SACE_2191	TetR/AcrR family transcriptional regulator			8
SACE_2698	Putative regulatory protein			9.2
SACE_2807	TetR/AcrR family transcriptional regulator			13.6
SACE_2927	AfsR/SARP family transcriptional regulator			8
SACE_2984	ROK family transcriptional regulator			8.1
SACE_3137	PaaX family transcriptional regulator			9.7
SACE_3305	LysR family transcriptional regulator			9.6
SACE_3567	PadR family transcriptional regulator			8
SACE_3652	CBS domain-containing protein			8.7
SACE_3670	XRE family transcriptional regulator			8.2
SACE_3980	TetR family transcriptional regulator			9.9
SACE_4080	MarR family transcriptional regulator			8.5
SACE_4166	PadR family transcriptional regulator			10.3
SACE_4469	TetR family transcriptional regulator			9.3
SACE_4536	LacI family transcriptional regulator			8.5
SACE_4789	Two-component system response regulator			10.3
SACE_4948	TetR/AcrR family transcriptional regulator			12.2
SACE_5450	Putative DNA-binding protein			8.7
SACE_5521	RNA polymerase sigma-24 factor			8.1
SACE_5626	XRE family transcriptional regulator			9.3
SACE_5708	FadR family transcriptional regulator			9.9
SACE_5879	XRE family transcriptional regulator			9.1
SACE_6447 (mtrA)	Two-component response regulator			9
SACE_6503	TetR/AcrR family transcriptional regulator			8.3
SACE_6516	DeoR/GlpR transcriptional regulator			8
SACE_6713	MerR family DNA-binding transcriptional regulator			10.1
SACE_6742	XRE family transcriptional regulator			10.2
SACE_6998	Putative RNA polymerase sigma factor			10.5
SACE_7033 (cprA)	TetR/AcrR family transcriptional regulator			8.5
SACE_7040	TetR/AcrR family transcriptional regulator			10.3
SACE_7132	LuxR family transcriptional regulator			8.9
SACE_7203	MarR family transcriptional regulator			9.5
SACE_7306	ArsR family transcriptional regulator			10.6
SACE_0626	RNA methyltransferase	Translation,ribosomal structure and biogenesis	J (4)	8.5
SACE_1788	Probable rRNA/tRNA methylase			8.1
SACE_5280 (rpmI)	50S ribosomal protein L35			9.6
SACE_6148 (gltX)	Glutamate--tRNA ligase			8.8

## Sheet: Table S2C
Table S2C. Sources of materials or services in this study.
Materials or services	Sources
Enzymes
Taq DNA polymerase	Beijing TransGen Biotechnology Co., Ltd, China
Pfu DNA polymerase
T4 DNA ligase
FastDigest restriction enzyme	Thermo Fisher Scientific Co., Ltd, America
Lysozyme	Sigma Co., Ltd, America
DNase I	Promega Co., Ltd, America
Chemicals
Avermectin B1a standard	Hebei Xingbai Agricultural Technology Co., Ltd, China
Erythromycin A standard	Sigma Co., Ltd, America
Acetyl-CoA (A-CoA)
Propionyl-CoA (P-CoA)
Methylmalonyl-CoA (MM-CoA)
Malonyl-CoA (M-CoA)
Succinyl-CoA (S-CoA)
Isobutyryl-CoA (IB-CoA)
Methylbutyryl-CoA (MB-CoA)	Shanghai Haolai Pharmaceutical Technology Co., Ltd, China
Reagents
Nalidixic acid sodium salt	Sigma Co., Ltd, America
Poly-dIdC
Apramycin	Shanghai Sangon Biotechnology Co., Ltd
Kanamycin
Thiostrepton	Shanghai Aladdin Biochemical Technology Co., Ltd, China
Tris
Dithiothreitol (DTT)
Trichloroacetic acid
Trifluoroacetic acid (TFA)
Streptavidin-agarose	GE Co., Ltd, America
Salmon sperm DNA	Beijing Solarbio Technology Co., Ltd, China
Bicinchoninic acid protein assay kit	Thermo Fisher Scientific Co., Ltd, America
TransZol kit	Beijing TransGen Biotechnology Co., Ltd, China
HiScript II Q RT SuperMix	Nanjing Vazyme Biotechnology Co.,Ltd, China
Maxima SYBR green/ROX qPCR master mix
Primer synthesis	Shanghai Sangon Biotechnology Co., Ltd
DNA sequencing
